# Supplementary material for: Qualification of Soybean Responses to Flooding Stress Using UAV-Based Imagery and Deep Learning
Source: Plant Phenomics. 2021 Jun 28;2021:9892570. doi: 10.34133/2021/9892570 (PMC8261669; doi:10.34133/2021/9892570)
Supplement: Supplementary Materials — Figure S1: NDVI values at 50 and 80 m converted using the unified-factor method. [file 9892570.f1.zip]

Archive with 2 entries (2 files):
- FigureS1.pptx
- Supplementary.docx
